# Supplementary material for: The In Vitro Simulated Gastrointestinal Digestion Affects the Bioaccessibility and Bioactivity of Beta vulgaris Constituents
Source: Foods. 2023 Jan 11;12(2):338. doi: 10.3390/foods12020338 (PMC9857886; doi:10.3390/foods12020338)
Supplement: Supplementary file 1 [file foods-12-00338-s001.zip]

Archive with 1 entries (1 files):
- foods-2085071-supplementary.pdf
